# Supplementary material for: Carry-Over of Zearalenone and Its Metabolites to Intestinal Tissues and the Expression of CYP1A1 and GSTπ1 in the Colon of Gilts before Puberty
Source: Toxins (Basel). 2022 May 18;14(5):354. doi: 10.3390/toxins14050354 (PMC9145504; doi:10.3390/toxins14050354)
Supplement: Supplementary file 1 [file toxins-14-00354-s001.zip]

Archive with 1 entries (1 files):
- toxins-1713282-supplementary.pdf
